# Supplementary material for: The Effect of Prohibitins on Mitochondrial Function during Octopus tankahkeei Spermiogenesis
Source: Int J Mol Sci. 2023 Jun 12;24(12):10030. doi: 10.3390/ijms241210030 (PMC10297941; doi:10.3390/ijms241210030)
Supplement: Supplementary file 1 [file ijms-24-10030-s001.zip]

Archive with 1 entries (1 files):
- ijms-2379016-supplementary.pdf
